# Supplementary material for: Effect of mineral filler on low velocity impact behaviour of bi-directional glass fibre/epoxy composites exposed to varied temperature conditions
Source: PLoS One. 2025 Jun 9;20(6):e0322208. doi: 10.1371/journal.pone.0322208 (PMC12148186; doi:10.1371/journal.pone.0322208)
Supplement: S1 Data — Fig 6. Variation of Load over Displacement for different filler composition (Room temperature). Fig 7. Plot of Load over contact time for different filler composition (Room temperature). Fig 9. Variation of Load over Displacement for different filler composition (Heating cycle). Fig 10. Plot of Load over contact time for different filler composition (Heating cycle). Fig 12. Variation of Load over Displacement for different filler composition (Cooling cycle). Fig 13. Plot of Load over contact time for different filler composition (Cooling cycle). Fig 16. Influence of filler for 3 different temperatures. Fig 17. Influence of filler on different temperatures. Fig 18. Effect of filler and Temperature on Percentage of Energy Absorption. Fig 19. Correlation plots of experimental and regression values. Fig 20. Regression characteristics of room temperature tested samples. (XLSX) [file pone.0322208.s001.xlsx]

## Sheet: Sheet1
	Fig.6 Variation of Load over Displacement for different filler composition (Room temperature)
	Displacement in mm	0.07	0.05	0.01	0.03	0
	0.2	-0.03147	-0.01412	-0.01206	0.03592	-0.00836
	0.5	-0.0037	-0.0095	0.03097	0.06172	-0.01227
	0.8	0.02288	-0.00284	0.07061	0.09879	-0.01197
	1.1	0.04826	0.00586	0.10688	0.10803	-0.00748
	1.4	0.07245	0.01659	0.13978	0.15476	0.00122
	1.7	0.09544	0.02935	0.16929	0.17667	0.01412
	2	0.11723	0.04416	0.19543	0.20516	0.03439
	2.3	0.13783	0.061	0.21819	0.22777	0.05919
	2.6	0.16579	0.0867	0.2448	0.25452	0.07964
	2.9	0.18833	0.1133	0.25077	0.26923	0.10688
	3.2	0.20362	0.13195	0.24018	0.25738	0.14525
	3.5	0.20986	0.1467	0.26507	0.27706	0.17204
	3.8	0.2191	0.17484	0.27656	0.28964	0.19837
	4.1	0.21629	0.19982	0.28054	0.29127	0.22154
	4.4	0.21348	0.21891	0.2752	0.28981	0.23882
	4.7	0.21593	0.25032	0.28579	0.29629	0.24751
	5	0.21566	0.26516	0.28344	0.29403	0.26579
	5.3	0.21149	0.27548	0.29403	0.30253	0.27864
	5.5	0.22253	0.27946	0.30253	0.321	0.28516
	5.8	0.23403	0.28914	0.321	0.33376	0.28443
	6.1	0.23801	0.29656	0.33376	0.36606	0.27529
	6.3	0.26742	0.30081	0.36606	0.38905	0.26977
	6.6	0.28751	0.29394	0.38905	0.4009	0.26606
	6.8	0.29738	0.28796	0.4009	0.41982	0.2762
	7.1	0.30905	0.27403	0.41982	0.45077	0.29222
	7.3	0.32072	0.28416	0.45077	0.46181	0.29937
	7.6	0.33059	0.30335	0.4581	0.48706	0.31039
	7.8	0.33683	0.33068	0.46706	0.49968	0.32897
	8	0.35149	0.35846	0.48968	0.50801	0.35338
	8.3	0.36661	0.37873	0.49801	0.51407	0.38192
	8.5	0.36742	0.38968	0.48407	0.52697	0.41285
	8.7	0.37303	0.4095	0.48697	0.54489	0.43062
	8.9	0.38932	0.42932	0.48489	0.54783	0.45349
	9.1	0.39538	0.45439	0.49783	0.54589	0.45886
	9.3	0.40443	0.46995	0.50579	0.54923	0.47135
	9.5	0.41647	0.47511	0.50968	0.54954	0.48438
	9.6	0.41149	0.46896	0.4895	0.55901	0.48454
	9.8	0.39656	0.46443	0.4791	0.55945	0.48348
	10	0.38552	0.45448	0.4714	0.56021	0.48039
	10.1	0.36516	0.45294	0.47348	0.56088	0.4808
	10.3	0.34932	0.43276	0.46534	0.56099	0.47224
	10.4	0.33801	0.42778	0.46787	0.57137	0.46719
	10.6	0.33122	0.42416	0.46109	0.57365	0.45376
	10.7	0.32896	0.40805	0.4591	0.58101	0.45074
	10.9	0.33122	0.4133	0.44896	0.58222	0.44651
	11	0.33801	0.41285	0.45222	0.57977	0.44186
	11.1	0.34932	0.42054	0.44977	0.56665	0.43763
	11.2	0.36516	0.43638	0.45665	0.55697	0.43462
	11.3	0.39258	0.44652	0.44697	0.54869	0.43364
	11.4	0.4048	0.4571	0.42869	0.53977	0.42305
	11.5	0.40887	0.46724	0.40977	0.52204	0.4092
	11.6	0.39774	0.48308	0.39204	0.51113	0.40456
	11.7	0.39846	0.49077	0.37113	0.50977	0.41064
	11.8	0.38425	0.49032	0.34977	0.32389	0.41532
	11.9	0.36986	0.48172	0.32389	0.30326	0.40786
	11.9	0.35005	0.48588	0.30326	0.25647	0.40256
	12	0.32661	0.48371	0.25647	0.24715	0.3874
	12	0.30842	0.46317	0.24715	0.21647	0.37665
	12.1	0.28434	0.45312	0.21647	0.19421	0.35412
	12.1	0.2571	0.42154	0.19421	0.17523	0.32796
	12.2	0.22941	0.39113	0.17523	0.15902	0.3
	12.2	0.20398	0.36462	0.15902	0.14557	0.27204
	12.2	0.19765	0.32471	0.14557	0.13489	0.25294
	12.3	0.17277	0.29502	0.13489	0.12697	0.23158
	12.3	0.14601	0.26534	0.12697	0.12181	0.21068
	12.3	0.11735	0.23928	0.12181	0.11941	0.19294
	12.3	0.08681	0.20661	0.11941		0.18109
	12.4	0.05437	0.1771			0.16398
	12.4	0.02004	0.15348			0.1502
	12.4	-0.01618	0.13846			0.13741
	11.9		0.11385			0.12563
	11.9		0.10851			0.11485
	11.9		0.11041			0.10508
	11.8		0.10751			0.0963
	11.8		0.10778			0.08853
	11.8		0.10522
	11.7		0.10397
	11.7		0.10403
	11.6		0.1054
	11.6		0.10807
	11.5		0.11206
	11.5		0.11735

## Sheet: Sheet2
	Fig.7 Plot of Load over contact time for different filler composition (Room temperature)
	Time (Sec)	Force(ton)
		0	0.01	0.03	0.05	0.07
	0.08191	0.2967	0.16603	0.17069	0.18506	0.16065
	0.08079	0.32397	0.16035	0.18506	0.20494	0.17978
	0.07867	0.34883	0.17597	0.20494	0.22724	0.19962
	0.07554	0.37028	0.19585	0.22724	0.2504	0.21789
	0.07417	0.3636	0.2281	0.2504	0.27937	0.24031
	0.07267	0.35948	0.26531	0.27937	0.2967	0.26029
	0.0713	0.3761	0.2967	0.2967	0.32639	0.28527
	0.07005	0.38846	0.32397	0.32639	0.34542	0.2994
	0.06868	0.4082	0.34883	0.34542	0.35792	0.31682
	0.06806	0.4322	0.37028	0.35792	0.36942	0.3251
	0.06656	0.44953	0.3636	0.36942	0.37354	0.32253
	0.06581	0.47197	0.35948	0.37354	0.37766	0.32681
	0.06382	0.49996	0.3761	0.37766	0.38178	0.34423
	0.06157	0.51657	0.38846	0.38178	0.39499	0.35836
	0.05833	0.5099	0.4082	0.39499	0.41743	0.3782
	0.0552	0.49087	0.4322	0.41743	0.43561	0.3999
	0.05297	0.48845	0.44953	0.43561	0.45038	0.40561
	0.05046	0.46771	0.47197	0.45038	0.45791	0.41732
	0.04896	0.46203	0.49996	0.45791	0.47268	0.44059
	0.04673	0.45862	0.51657	0.47268	0.49257	0.44473
	0.04759	0.46615	0.5099	0.49257	0.50422	0.46714
	0.04511	0.44797	0.49087	0.50422	0.51657	0.44715
	0.04285	0.42567	0.48845	0.51657	0.52566	0.4206
	0.04223	0.39996	0.46771	0.52566	0.51657	0.40818
	0.04223	0.38093	0.46203	0.51657	0.53064	0.42388
	0.04099	0.3636	0.45862	0.53064	0.53305	0.44715
	0.03949	0.33974	0.46615	0.53305	0.51814	0.458
	0.03799	0.3173	0.44797	0.51814	0.50251	0.46214
	0.03724	0.30409	0.42567	0.50251	0.49669	0.44216
	0.03587	0.28931	0.39996	0.49669	0.49257	0.40818
	0.03488	0.2727	0.38093	0.49257	0.49087	0.38234
	0.034	0.25778	0.3636	0.49087	0.49257	0.35165
	0.03263	0.24954	0.33974	0.49257	0.4653	0.34095
	0.03162	0.24045	0.3173	0.4653	0.44627	0.31268
	0.08191	0.2967	0.30409	0.44627	0.43632	0.28356
	0.08079	0.32397	0.28931	0.43632	0.41814	0.24116
	0.07867	0.34883	0.2727	0.41814	0.40579	0.21704
	0.07554	0.37028	0.25778	0.40579	0.38846	0.18963
	0.07417	0.3636	0.24954	0.38846	0.36701	0.17221
	0.07267	0.35948	0.24045	0.36701	0.34883	0.16065
	0.0713	0.3761	0.18179	0.34883	0.33136	0.17978
	0.07005	0.38846	0.1612	0.33136	0.31232	0.19962
	0.06868	0.4082	0.17597	0.31232	0.29755	0.21789
	0.06806	0.4322	0.195	0.29755	0.28434	0.24031
	0.06656	0.44953	0.21815	0.28434	0.27113	0.26029
	0.06581	0.47197	0.23889	0.27113	0.26119	0.28527
	0.06382	0.49996	0.25125	0.26119	0.2504	0.2994
	0.06157	0.51657	0.27596	0.2504	0.16773	0.31682
	0.0552	0.49087	0.31985	0.18506	0.17682	0.3251
	0.05297	0.48845	0.33889	0.20494	0.18591	0.32253
	0.05046	0.46771	0.35039	0.22724	0.20168	0.32681
	0.04896	0.46203	0.3653	0.2504	0.21318	0.34423
	0.04673	0.45862	0.37113	0.27937	0.22483	0.35836
	0.04759	0.46615	0.38022	0.2967	0.24543	0.3782
	0.04511	0.44797	0.39755	0.32639	0.25707	0.3999
	0.04285	0.42567	0.41814	0.34542	0.26361	0.40561
	0.04223	0.39996	0.44129	0.35792	0.27355	0.41732
	0.04223	0.38093	0.46118	0.36942	0.28434	0.44059
	0.04099	0.3636	0.47766	0.37354	0.29585	0.44473
	0.03949		0.49172	0.37766	0.3075	0.46714
	0.03799		0.51743	0.38178	0.32639	0.44715
	0.03724		0.5224	0.39499	0.34045	0.4206

## Sheet: Sheet3
	Fig.9 Variation of Load over Displacement for different filler composition (Heating cycle)
		0.07	0.05	0.01	0.03	0
	Displacement in mm
	0.2	-0.03149	-0.01513	-0.01207	0.0259	-0.00536
	0.5	0.00382	0.02706	0.00706	-0.02735	-0.05588
	0.8	0.02025	0.02261	0.01189	0.01437	0.03592
	1.1	0.03847	0.0218	0.01845	0.05286	0.11718
	1.4	0.05748	0.02465	0.02674	0.08812	0.18788
	1.7	0.07729	0.03116	0.03676	0.12015	0.24803
	2	0.09789	0.04131	0.04851	0.14894	0.29762
	2.3	0.11928	0.05512	0.06199	0.1745	0.33667
	2.6	0.14471	0.07258	0.07719	0.19683	0.36516
	2.9	0.17059	0.10688	0.09747	0.22389	0.37765
	3.2	0.20805	0.13819	0.11683	0.24009	0.38452
	3.5	0.22054	0.17086	0.14027	0.24362	0.36923
	3.8	0.2324	0.20217	0.15891	0.23267	0.3638
	4.1	0.25475	0.22941	0.1771	0.23312	0.34706
	4.4	0.27258	0.24986	0.19213	0.23086	0.33964
	4.7	0.28498	0.26081	0.21511	0.21882	0.32127
	5	0.2981	0.27339	0.23719	0.2238	0.2981
	5.3	0.30489	0.29964	0.25656	0.22489	0.29629
	5.5	0.28443	0.3048	0.2505	0.22824	0.29466
	5.8	0.26968	0.30181	0.26398	0.21204	0.30615
	6.1	0.25267	0.2895	0.27403	0.22923	0.32986
	6.3	0.24633	0.27991	0.29882	0.23095	0.34398
	6.6	0.23656	0.27122	0.31566	0.25014	0.37376
	6.8	0.23629	0.27548	0.34271	0.27882	0.39647
	7.1	0.24462	0.28471	0.35729	0.30226	0.4371
	7.3	0.26063	0.29801	0.36344	0.3257	0.47294
	7.6	0.28344	0.31448	0.38525	0.35439	0.50833
	7.8	0.30507	0.33321	0.42	0.37357	0.5267
	8	0.33077	0.3533	0.44498	0.36824	0.54534
	8.3	0.36579	0.3809	0.47131	0.37747	0.55448
	8.5	0.38833	0.40217	0.50335	0.3724	0.57204
	8.7	0.40362	0.4171	0.51837	0.37186	0.58208
	8.9	0.41692	0.4048	0.53457	0.38109	0.59602
	9.1	0.42733	0.38434	0.54308	0.3924	0.61204
	9.3	0.42778	0.37484	0.54887	0.40579	0.62217
	9.5	0.41828	0.36217	0.56398	0.39421	0.63258
	9.6	0.39882	0.36018	0.57367	0.39855	0.64326
	9.8	0.38326	0.34887	0.57701	0.39882	0.62715
	10	0.35837	0.34208	0.56606	0.39593	0.62516
	10.1	0.34507	0.33982	0.56697	0.39077	0.61729
	10.3	0.33041	0.34914	0.57267	0.37719	0.60443
	10.4	0.31529	0.35005	0.56995	0.36226	0.58751
	10.6	0.31448	0.35638	0.55882	0.33919	0.56742
	10.7	0.30181	0.36814	0.56633	0.3286	0.54507
	10.9	0.29819	0.37149	0.57249	0.3105	0.52136
	11	0.31068	0.37258	0.56434	0.31285	0.5181
	11.1	0.32633	0.3705	0.56281	0.32335	0.5171
	11.2	0.32516	0.37819	0.54787	0.32995	0.50724
	11.3	0.33421	0.3886	0.54045	0.32679	0.49738
	11.4	0.33258	0.38787	0.53439	0.32796	0.49638
	11.5	0.34027	0.39602	0.53765	0.32733	0.47928
	11.6	0.34344	0.39213	0.52434	0.32579	0.45493
	11.7	0.34208	0.3962	0.51629	0.31747	0.44606
	11.8	0.3571	0.40824	0.51529	0.31032	0.42154
	11.9	0.35557	0.40824	0.49638	0.29231	0.39113
	11.9	0.34543	0.40326	0.46842	0.27204	0.35756
	12	0.3276	0.40036	0.44706	0.25131	0.32353
	12	0.31005	0.39339	0.43502	0.22516	0.29882
	12.1	0.29457	0.38326	0.40824	0.20923	0.27321
	12.1	0.27683	0.37792	0.37647	0.1924	0.25032
	12.2	0.2457	0.36534	0.34244	0.16353	0.21991
	12.2	0.21005	0.34733	0.30887	0.13828	0.19176
	12.2	0.18552	0.3257	0.28552	0.12552	0.1686
	12.3	0.15394	0.30932	0.26217	0.11412	0.15312
	12.3	0.13533	0.28706	0.24244	0.09294	0.13421
	12.3	0.12024	0.26163	0.21611	0.07765	0.12072
	12.3	0.10865	0.23575	0.19294	0.0771	0.10997
	12.4	0.10056	0.21213	0.17566	0.06633	0.102
	12.4	0.09599	0.17964	0.15875	0.04715	0.0968
	12.4		0.161	0.14302	0.01339	0.09439
	11.9		0.13801	0.12846	0.0057	0.09475
	11.9		0.11955	0.11509	0.00317	0.0979
	11.9		0.10742	0.1029	0.01195	0.10382
	11.8		0.10344	0.09189	0.03819	--
	11.8		0.09683	0.08206	0.05421	--
	11.8		0.0927		0.08	--
	11.7		0.09107		0.10851	--
	11.7		0.09192		0.12588	--
	11.6		0.09526		0.13828	--
	11.6		0.10109		0.1448	--
	11.5		0.10941		0.15837	--

## Sheet: Sheet4
		Fig.10 Plot of Load over contact time for different filler composition (Heating cycle)
		Time (Sec)	Force(ton)
			0	0.01	0.03	0.05	0.07
		0.09011	0.21822	0.19012	0.19344	0.21678	0.19689
		0.08798	0.22915	0.19344	0.21326	0.22851	0.21474
		0.08647	0.24112	0.21326	0.24214	0.24636	0.2365
		0.08572	0.26008	0.24214	0.2729	0.26914	0.25435
		0.08471	0.2799	0.2729	0.29289	0.28989	0.28206
		0.08372	0.30588	0.29289	0.30588	0.31165	0.29686
		0.08333	0.3257	0.30588	0.32672	0.33052	0.32559
		0.08271	0.33954	0.32672	0.34159	0.34922	0.33936
		0.08182	0.36244	0.34159	0.35458	0.37898	0.35228
		0.0812	0.38431	0.35458	0.36842	0.38187	0.37098
		0.07982	0.39234	0.36842	0.37337	0.40669	0.38884
		0.0787	0.40225	0.37337	0.37542	0.42743	0.40465
		0.07769	0.41814	0.37542	0.36739	0.4463	0.41366
		0.07608	0.41113	0.36739	0.36056	0.46313	0.39377
		0.07407	0.39934	0.36056	0.36244	0.47793	0.37506
		0.07293	0.39832	0.36244	0.36449	0.50751	0.372
		0.07169	0.41524	0.36449	0.35748	0.52247	0.38595
		0.07069	0.42908	0.35748	0.36637	0.54423	0.40771
		0.07005	0.44309	0.36637	0.3744	0.56396	0.41757
		0.06893	0.4559	0.3744	0.38431	0.57586	0.43729
		0.06792	0.47179	0.38431	0.39422	0.58878	0.46313
		0.06742	0.48974	0.39422	0.40925	0.59864	0.47997
		0.06667	0.49674	0.40925	0.42908	0.60646	0.49578
		0.06493	0.48273	0.42908	0.49402	0.60255	0.50564
		0.06355	0.46393	0.45402	0.50581	0.59558	0.48881
		0.06155	0.45488	0.46581	0.51889	0.60051	0.46704
		0.05978	0.44206	0.46889	0.55179	0.5847	0.44715
		0.0584	0.45402	0.47179	0.59983	0.56191	0.42743
		0.05729	0.45898	0.47983	0.61179	0.54219	0.41553
		0.05414	0.47179	0.49179	0.62581	0.50853	0.42352
		0.05214	0.47487	0.48581	0.64273	0.48779	0.44035
		0.04977	0.48581	0.48273	0.57179	0.45905	0.44817
		0.04764	0.49076	0.47179	0.49693	0.43236	0.45412
		0.04476	0.47983	0.45693	0.44001	0.40176	0.43831
		0.04276	0.46581	0.44001	0.42412	0.38102	0.41961
		0.04174	0.43899	0.42412	0.43301	0.36418	0.40873
		0.04037	0.41917	0.43301	0.43796	0.34531	0.38697
		0.03912	0.4072	0.43796	0.4301	0.32253	0.36418
		0.03811	0.38738	0.4301	0.41113	0.29788	0.35024
		0.03686	0.36244	0.41113	0.39234	0.28291	0.33443
		0.03673	0.33954	0.39234	0.36551	0.27118	0.3176
		0.03535	0.32074	0.36551	0.34552	0.2671	0.30179
		0.03473	0.30588	0.34552	0.32672	0.27713	0.28802
		0.03184	0.2729	0.32672	0.30776	0.27713	0.27798
		0.02961	0.26999	0.30776	0.28486	0.27509	0.27305

## Sheet: Sheet5
		Fig.12 Variation of Load over Displacement for different filler composition (Cooling cycle)
			0.07	0.05	0.01	0.03	0
		Displacement in mm
		0.3	0.07	0	0.05	0.01	0.03
		0.2	0.00282	0.02706	0.00706	-0.02735	-0.05588
		0.8	0.0215	0.02261	0.01189	0.01437	0.03592
		1.1	0.03754	0.0218	0.01845	0.05286	0.11718
		1.4	0.05547	0.02465	0.02674	0.08812	0.18788
		1.7	0.07529	0.03116	0.03676	0.12015	0.24803
		2	0.09687	0.04131	0.04851	0.14894	0.29762
		2.3	0.11428	0.05512	0.06199	0.1745	0.33667
		2.6	0.14471	0.07258	0.07719	0.19683	0.36516
		2.9	0.17049	0.10688	0.09747	0.22389	0.37765
		3.2	0.20405	0.13819	0.11683	0.24009	0.38452
		3.5	0.22754	0.17086	0.14027	0.24362	0.36923
		3.8	0.23744	0.20217	0.15891	0.23267	0.3638
		4.1	0.25475	0.22941	0.1771	0.23312	0.34706
		4.4	0.27258	0.24986	0.19215	0.23086	0.33964
		4.7	0.28798	0.26881	0.19215	0.21882	0.3127
		5	0.2987	0.27339	0.18215	0.2238	0.2981
		5.3	0.30487	0.29964	0.18215	0.22489	0.29629
		5.5	0.28453	0.3048	0.2505	0.22824	0.29466
		5.8	0.26958	0.30181	0.26398	0.21204	0.30615
		6.1	0.25267	0.2895	0.27403	0.22923	0.32986
		6.3	0.24633	0.27991	0.29882	0.23095	0.34398
		6.6	0.23656	0.27122	0.31566	0.25014	0.47376
		6.8	0.23629	0.27548	0.34271	0.27882	0.39547
		7.1	0.24462	0.28471	0.35729	0.30226	0.44371
		7.3	0.26063	0.29801	0.36344	0.3257	0.44294
		7.6	0.28344	0.31448	0.38525	0.35439	0.52833
		7.8	0.30507	0.33321	0.42	0.37357	0.5267
		8	0.33077	0.3533	0.44498	0.36824	0.54534
		8.3	0.36579	0.3809	0.47131	0.37747	0.55448
		8.5	0.38833	0.40217	0.50335	0.3724	0.57204
		8.7	0.40362	0.4171	0.51837	0.37186	0.58208
		8.9	0.41692	0.4048	0.53457	0.38109	0.59602
		9.1	0.42733	0.38434	0.54308	0.3924	0.61204
		9.3	0.42778	0.37484	0.54887	0.40579	0.64217
		9.5	0.41828	0.36217	0.56398	0.39421	0.67258
		9.6	0.39882	0.36018	0.57367	0.39855	0.64326
		9.8	0.38326	0.34887	0.57701	0.39882	0.62715
		10	0.35837	0.34208	0.56606	0.39593	0.62516
		10.1	0.34507	0.33982	0.56697	0.39077	0.61729
		10.3	0.33041	0.34914	0.57267	0.37719	0.60443
		10.4	0.31529	0.35005	0.56995	0.36226	0.58751
		10.6	0.31448	0.35638	0.55882	0.33919	0.56742
		10.7	0.30181	0.36814	0.56633	0.3286	0.54507
		10.9	0.29819	0.37149	0.57249	0.3105	0.52136
		11	0.31068	0.37258	0.56434	0.31285	0.5181
		11.1	0.32633	0.3705	0.56281	0.32335	0.5171
		11.2	0.32516	0.37819	0.54787	0.32995	0.50724
		11.3	0.33421	0.3886	0.54045	0.32679	0.49738
		11.4	0.33258	0.38787	0.53439	0.32796	0.49638
		11.5	0.34027	0.39602	0.53765	0.32733	0.47928
		11.6	0.34344	0.39213	0.52434	0.32579	0.45493
		11.7	0.34208	0.3962	0.51629	0.31747	0.44606
		11.8	0.3571	0.40824	0.51529	0.31032	0.42154
		11.9	0.35557	0.40824	0.49638	0.29231	0.39113
		11.9	0.34543	0.40326	0.46842	0.27204	0.35756
		12	0.3276	0.40036	0.44706	0.25131	0.32353
		12	0.31005	0.39339	0.43502	0.22516	0.29882
		12.1	0.29457	0.38326	0.40824	0.20923	0.27321
		12.1	0.27683	0.37792	0.37647	0.1924	0.25032
		12.2	0.2457	0.36534	0.34244	0.16353	0.21991
		12.2	0.21005	0.34733	0.30887	0.13828	0.19176
		12.2	0.18552	0.3257	0.28552	0.12552	0.1686
		12.3	0.15394	0.30932	0.26217	0.11412	0.15312
		12.3	0.13533	0.28706	0.28244	0.089294	0.18421
		12.3	0.12024	0.26163	0.21611	0.07765	0.12072
		12.3	0.10865	0.23575	0.19294	0.0771	0.10997
		12.4	0.10056	0.21213	0.17566	0.06633	0.102
		12.4	0.09599	0.1164	0.14875	0.0415	0.0965
		12.4		0.1161	0.14302	0.0139	0.09559
		11.9		0.12801	0.12846	0.0057	0.09455
		11.9		0.12955	0.11509	0.00477	0.019
		11.9		0.11742	0.1029	0.01745	0.10482
		11.8		0.11344	0.09189	0.03579	--
		11.8		0.09683	0.08206	0.05121	--

## Sheet: Sheet6
		Fig.13 Plot of Load over contact time for different filler composition (Cooling cycle)
		Time (Sec)	Force(ton)
			0	0.01	0.03	0.05	0.07
		0.87515	0.15927	0.14768	0.19831	0.1974	0.18505
		0.85888	0.17345	0.16812	0.22226	0.21784	0.20182
		0.85498	0.18047	0.19481	0.24178	0.23995	0.22135
		0.83741	0.20533	0.22668	0.27458	0.26847	0.22409
		0.82851	0.22318	0.25597	0.29593	0.30386	0.24804
		0.81962	0.25414	0.27641	0.31454	0.32338	0.26756
		0.80335	0.28174	0.30661	0.34214	0.32613	0.29776
		0.78556	0.31011	0.32704	0.34916	0.32872	0.33406
		0.78057	0.33238	0.35892	0.35984	0.32872	0.36334
		0.76539	0.34657	0.37402	0.38378	0.34123	0.39003
		0.71614	0.36609	0.38561	0.4033	0.35633	0.42725
		0.69098	0.36517	0.37219	0.42466	0.38287	0.45043
		0.67319	0.37219	0.37844	0.44769	0.39797	0.48856
		0.66452	0.38287	0.39797	0.47606	0.42633	0.51419
		0.65692	0.40147	0.40239	0.49116	0.44677	0.54362
		0.64413	0.42191	0.41124	0.51068	0.4637	0.54291
		0.63154	0.44326	0.43442	0.52929	0.48323	0.55133
		0.62525	0.4663	0.45653	0.54805	0.51209	0.55925
		0.60898	0.49024	0.48765	0.56223	0.53996	0.54925
		0.59749	0.50366	0.49649	0.57733	0.55857	0.55506
		0.5823	0.51419	0.51342	0.58992	0.57199	0.54439
		0.56972	0.51693	0.52852	0.59992	0.55339	0.53463
		0.54326	0.5151	0.54713	0.60367	0.54179	0.51876
		0.52438	0.50534	0.55857	0.62733	0.5241	0.50275
		0.5092	0.49299	0.55064	0.63291	0.5021	0.48856
		0.47883	0.48582	0.54622	0.65949	0.48048	0.47163
		0.46234	0.47346	0.52761	0.60104	0.47346	0.4512
		0.43848	0.4637	0.51251	0.57064	0.47163	0.4361
		0.41332	0.46187	0.50131	0.55339	0.48673	0.42191
		0.39054	0.44952	0.48231	0.53829	0.50534	0.3998
		0.37405	0.43076	0.46462	0.51953	0.51159	0.38287
		0.36408	0.41581	0.43884	0.51419	0.48856	0.36426
		0.35128	0.38912	0.39171	0.48414	0.47163	0.34657
		0.33631	0.36334	0.36243	0.46096	0.43976	0.32521
		0.32243	0.33497	0.33055	0.44143	0.41932	0.31103
		0.31852	0.32262	0.3092	0.43533	0.40239	0.29684
		0.31093	0.31194	0.2188	0.41932	0.38561	0.27824
		0.30204	0.30035	0.26573	0.39537	0.36196	0.26847
		0.28577	0.28617	0.25597	0.37402	0.35724	0.25338
		0.27817	0.26756	0.23461	0.35984	0.34214	0.24438
		0.26668	0.26222	0.22318	0.32521	0.33055	0.23828
		0.26039	0.24971	0.22043	0.30035	0.31194	0.23828

## Sheet: Sheet7
		Fig.16 Influence of filler for 3 different temperatures
		Temperature conditions	Load(kN)
			0	0.01	0.03	0.05	0.07
		RT	4.76	4.87	5.73	4.85	3.91
		H	3.92	4.87	6.78	5.79	4.92
		C	3.92	4.92	5.79	4.9	3.92

## Sheet: Sheet8
		Fig.17 Influence of filler on different temperatures
		Filler Composition (%)	Load(kN)
			RT	H	C
		0	4.76	3.87	3.86
		1	4.9	4.9	4.87
		3	5.77	6.76	5.8
		5	4.89	5.76	4.9
		7	3.87	4.92	3.88

## Sheet: Sheet9
		Fig.18 Effect of filler and Temperature on Percentage of Energy Absorption
		Filler (%)	Energy absorption (%)
			Room Temperature	Heating cycle	Cooling cycle
		0	37.2505	29.974	32.151
		1	43.9738	41.1113	43.5529
		3	53.7761	63.0853	58.8156
		5	40.1972	48.8088	45.5855
		7	36.6251	39.7763	33.1252

## Sheet: Sheet10
		Fig.19. Correlation plots of experimental and regression values
		Equation	y = Intercept + B1*x^1 + B2*x^2 + B3*x^3 + B4*x^4 + B5*x^5 + B6*x^6 + B7*x^7 + B8*x^8 + B9*x^9
		Plot	0.01
		Weight	No Weighting
		Intercept	-0.06696 ± 0.02386
		B1	0.30517 ± 0.1009
		B2	-0.28073 ± 0.13955
		B3	0.20421 ± 0.09041
		B4	-0.08293 ± 0.03212
		B5	0.01882 ± 0.00674
		B6	-0.00245 ± 8.57303E-4
		B7	1.82201E-4 ± 6.48798E-5
		B8	-7.15259E-6 ± 2.68638E-6
		B9	1.14579E-7 ± 4.68345E-8
		Residual Sum of Squares	0.00722
		R-Square (COD)	0.99442
		Adj. R-Square	0.99354

[truncated: 1 more sheets: Sheet11]
